# Supplementary material for: Theoretical Studies of DNA Microarray Present Potential Molecular and Cellular Interconnectivity of Signaling Pathways in Immune System Dysregulation
Source: Genes (Basel). 2024 Mar 22;15(4):393. doi: 10.3390/genes15040393 (PMC11049615; doi:10.3390/genes15040393)
Supplement: Supplementary file 1 [file genes-15-00393-s001.zip]

Archive with 1 entries (1 files):
- genes-2897456-supplementary.pdf
